# Supplementary material for: A chemical proteomic atlas of brain serine hydrolases identifies cell type-specific pathways regulating neuroinflammation
Source: eLife. 2016 Jan 18;5:e12345. doi: 10.7554/eLife.12345 (PMC4737654; doi:10.7554/eLife.12345)
Supplement: Supplemental file 1. — DOI: http://dx.doi.org/10.7554/eLife.12345.014 [file elife-12345-data1.xlsx]

## Sheet: Sheet1
Uniprot Entry	Gene name	Uniprot Entry name	Neuron (Spectral Counts)				Astrocyte (Spectral Counts)				Microglia (Spectral Counts)
			Replicate 1	Replicate 2	Replicate 3	Replicate 4	Replicate 1	Replicate 2	Replicate 3	Replicate 4	Replicate 1	Replicate 2	Replicate 3	Replicate 4
P19096	Fasn	FAS_MOUSE	175	271	233	371	382	419	176	332	337	336	91	262
Q9QUR6	Prep	PPCE_MOUSE	191	276	291	263	268	293	136	211	271	437	298	280
O55137	Acot1	ACOT1_MOUSE	15	-	25	36	418	586	310	489	451	271	75	228
Q9QYR9	Acot2	ACOT2_MOUSE	27	45	40	59	396	654	478	593	268	238	111	209
Q8C167	Prepl	PPCEL_MOUSE	78	65	64	116	110	132	75	68	66	53	12	47
Q9R0P3	Esd	ESTD_MOUSE	105	89	99	109	451	426	192	243	128	229	266	206
Q8BLF1	Nceh1	NCEH1_MOUSE	79	65	67	112	180	224	305	269	180	281	187	268
Q99LR1	Abhd12	ABD12_MOUSE	68	55	52	53	143	127	102	149	222	343	292	406
Q61206	Pafah1b2	PA1B2_MOUSE	116	103	76	124	72	35	16	26	49	80	18	76
Q9WTL7	Lypla2	LYPA2_MOUSE	55	82	32	99	125	108	55	89	135	120	32	115
Q8R146	Apeh	APEH_MOUSE	38	37	37	52	123	127	47	83	128	173	134	133
P16675	Ctsa	PPGB_MOUSE	12	8	12	24	92	280	222	223	241	175	257	244
Q7TMR0	Prcp	PCP_MOUSE	19	13	17	18	116	209	170	201	187	147	256	245
Q61205	Pafah1b3	PA1B3_MOUSE	55	95	53	113	36	8	9	17	69	47	17	96
Q8R2Y0	Abhd6	ABHD6_MOUSE	46	137	102	186	84	154	175	188	71	97	8	65
Q6PE15	Abhd10	ABHDA_MOUSE	77	53	42	81	76	149	199	157	62	33	34	70
Q8VEB4	Pla2g15	PAG15_MOUSE	31	48	20	30	61	90	87	104	182	195	240	171
O35678	Mgll	MGLL_MOUSE	64	62	51	91	31	56	29	41	25	28	-	13
Q8BVQ5	Ppme1	PPME1_MOUSE	36	36	57	58	36	36	19	27	29	72	2	18
O88851	Rbbp9	RBBP9_MOUSE	24	99	46	41	110	97	53	83	47	66	28	33
P97823	Lypla1	LYPA1_MOUSE	21	24	34	36	78	85	74	71	63	49	35	85
Q9ET22	DPP7	DPP2_MOUSE	17	25	11	24	46	63	56	57	92	271	157	118
Q80YA7	Dpp8	DPP8_MOUSE	18	13	30	61	32	29	14	23	62	35	4	47
O08914	Faah	FAAH1_MOUSE	40	69	62	87	16	18	35	30	42	23	-	19
Q9Z1Q2	Abhd16a	ABHGA_MOUSE	20	18	39	37	69	122	197	169	24	48	4	17
Q8K1N1	Pnpla8	PLPL8_MOUSE	27	28	49	53	57	75	99	118	23	42	8	30
Q8K4F5	Abhd11	ABHDB_MOUSE	30	22	18	35	57	55	95	81	32	44	6	41
Q91V12	Acot7	BACH_MOUSE	39	43	75	76	4	3	-	-	-	2	-	-
Q7M759	Abhd17b	AB17B_MOUSE	21	29	30	46	52	64	60	60	32	47	20	28
Q3TRM4	Pnpla6	PLPL6_MOUSE	21	10	13	29	77	95	116	105	49	63	4	29
Q8BVG4	Dpp9	DPP9_MOUSE	9	11	20	29	46	19	17	14	53	53	23	68
Q8VD66	Abhd4	ABHD4_MOUSE	-	-	3	13	71	87	63	101	43	59	6	33
O35448	Ppt2	PPT2_MOUSE	7	-	9	10	37	76	66	85	29	34	86	58
Q8VCV1	Abhd17c	AB17C_MOUSE	18	31	31	37	20	21	21	22	12	12	9	16
Q3UFF7	Lyplal1	LYPL1_MOUSE	10	21	9	19	2	18	44	66	20	7	-	25
Q91ZH7	Abhd3	ABHD3_MOUSE	3	-	4	9	38	48	71	99	44	15	-	7
Q60963	Pla2g7	PAFA_MOUSE	4	3	4	9	35	31	45	55	23	17	16	15
A2AJ88	Pnpla7	PLPL7_MOUSE	-	-	-	2	43	48	63	63	55	59	22	57
Q9DB29	Iah1	IAH1_MOUSE	8	21	16	24	18	15	9	8	29	24	15	28
Q99JW1	Abhd17a	AB17A_MOUSE	11	14	24	24	15	23	22	21	14	17	11	22
Q8VDG7	Pafah2	PAFA2_MOUSE	4	10	-	14	42	57	43	54	25	42	11	29
Q9QYR7	Acot3	ACOT3_MOUSE	-	-	-	4	58	-	27	38	-	38	-	29
Q32Q92	Acot6	ACOT6_MOUSE	-	-	-	-	35	21	-	23	-	65	-	17
Q5XJY4	Parl	PARL_MOUSE	8	9	15	14	25	41	26	29	22	25	17	22
Q6Q2Z6	Acot5	ACOT5_MOUSE	-	-	-	4	30	-	12	21	51	52	-	17
Q920A5	Scpep1	RISC_MOUSE	6	5	8	6	26	42	41	31	30	49	21	31
Q91WC9	Daglb	DGLB_MOUSE	9	9	7	10	17	9	17	10	48	36	36	73
P70665	Siae	SIAE_MOUSE	5	5	3	3	14	43	41	33	24	33	29	53
Q9EP89	Lactb	LACTB_MOUSE	16	10	19	21	22	13	17	13	3	16	20	23
P54310	Lipe	LIPS_MOUSE	7	10	9	14	11	11	9	9	32	33	8	28
P21836	Ache	ACES_MOUSE	23	10	17	14	-	-	-	-	-	-	-	-
Q9QXM0	Abhd2	ABHD2_MOUSE	-	-	2	2	49	48	41	59	6	13	-	13
P23953	Ces1c	EST1C_MOUSE	-	-	-	-	-	-	-	-	-	-	-	-
Q9Z0M5	Lipa	LICH_MOUSE	4	-	6	5	23	31	29	22	20	13	30	33
Q64514	Tpp2	TPP2_MOUSE	11	22	7	12	2	2	-	-	25	4	3	3
Q9JIY5	Htra2	HTRA2_MOUSE	13	14	7	16	9	8	10	8	4	6	13	7
P11214	Plat	TPA_MOUSE	21	14	19	23	14	13	18	17	4	-	-	-
P28843	Dpp4	DPP4_MOUSE	-	-	2	-	-	-	8	-	11	61	-	15
Q80UX8	Abhd13	ABHDD_MOUSE	5	11	9	8	15	17	29	15	4	9	3	6
Q80YA3	Ddhd1	DDHD1_MOUSE	11	13	11	15	6	7	5	10	4	4	-	3
P11152	Lpl	LIPL_MOUSE	3	-	-	2	-	-	-	-	9	14	14	40
Q8BWN8	Acot4	ACOT4_MOUSE	-	-	-	3	-	15	9	17	-	49	-	14
Q03311	Bche	CHLE_MOUSE	-	-	-	-	2	10	6	4	3	11	2	-
Q9R118	Htra1	HTRA1_MOUSE	4	21	12	21	2	5	3	-	-	-	-	-
Q3U213	Serac1	SRAC1_MOUSE	5	5	12	8	8	5	7	5	2	6	-	4
Q9CZN8	Qrsl1	GATA_MOUSE	4	8	8	5	4	7	11	9	-	4	-	-
P47713	Pla2g4a	PA24A_MOUSE	-	-	-	-	22	4	8	-	10	10	11	14
O35298	Aoah	AOAH_MOUSE	-	-	-	-	-	-	-	-	10	14	21	27
Q8R164	Bphl	BPHL_MOUSE	3	-	-	2	8	5	13	12	-	5	-	-
P16301	Lcat	LCAT_MOUSE	-	-	-	-	12	11	7	6	-	2	-	-
P97819	Pla2g6	PLPL9_MOUSE	5	-	11	4	3	-	-	-	2	2	-	-
Q6WQJ1	Dagla	DGLA_MOUSE	-	4	7	5	-	-	-	-	-	-	-	-
O88531	Ppt1	PPT1_MOUSE	2	-	-	-	12	8	7	5	-	4	4	2
Q80Y98	Ddhd2	DDHD2_MOUSE	-	-	3	-	3	2	3	-	-	-	-	-
Q8CGK3	Lonp1	LONM_MOUSE	2	4	9	4	2	3	6	5	-	-	-	-
O89023	Tpp1	TPP1_MOUSE	-	-	-	-	3	3	3	7	6	-	5	5
Q8VCT4	Ces1d	CES1D_MOUSE	-	-	-	-	-	-	8	5	-	-	-	-
Q921I1	Tf	TRFE_MOUSE	-	-	-	-	-	-	-	-	-	-	-	-
P07146	Prss2	TRY2_MOUSE	-	2	-	3	4	-	-	4	-	2	-	2
P97321	Fap	SEPR_MOUSE	-	-	-	-	-	-	-	-	-	9	2	4
Q3UZ09	C1rl	C1RL_MOUSE	-	-	-	-	2	-	2	4	2	2	-	-
Q50L42	Pla2g4e	PA24E_MOUSE	-	2	3	4	-	-	-	-	-	-	-	-
Q6NZC7	Sec23ip	S23IP_MOUSE	-	-	2	-	5	3	-	-	-	-	-	-
Q9Z218	Dpp6	DPP6_MOUSE	-	-	9	-	-	-	-	-	-	-	-	-
Q8BVA5	Ldah	LDAH_MOUSE	-	-	-	-	3	-	-	-	-	-	-	-
Q9DBL9	Abhd5	ABHD5_MOUSE	-	-	-	4	2	-	-	-	-	-	-	-
P06869	Plau	UROK_MOUSE	-	-	-	-	-	-	-	-	2	4	2	-
Q8BHC7	Rhbdd1	RHBL4_MOUSE	-	-	-	-	-	2	2	2	-	-	-	-
Q8VCC2	Ces1	EST1_MOUSE	-	-	-	-	-	-	2	-	-	-	-	-
O88696	Clpp	CLPP_MOUSE	2	-	-	-	-	-	-	2	-	-	-	-
P21661	Pcsk2	NEC2_MOUSE	-	-	4	-	-	-	-	-	-	-	-	-
Q9WVG5	Lipg	LIPE_MOUSE	-	-	2	-	-	2	-	-	-	-	-	-
Q8K0D2	Habp2	HABP2_MOUSE	-	-	-	-	-	-	-	3	-	-	-	-
Q64176	Ces1e	EST1E_MOUSE	-	-	-	-	-	-	-	-	-	-	-	-
Q9WTS4	Tenm1	TEN1_MOUSE	-	-	2	-	-	-	-	-	-	-	-	-
O35205	Gzmk	GRAK_MOUSE	-	-	-	-	2	-	-	-	-	-	-	-
Q9D6X6	Prss23	PRS23_MOUSE	-	-	-	-	-	2	-	-	-	-	-	-
Q8VDX6	Tmem5	TMEM5_MOUSE	-	-	-	-	-	-	2	-	-	-	-	-
Q80YU0	Abhd16b	ABHGB_MOUSE	-	-	-	-	-	-	2	-	-	-	-	-
P19221	F2	THRB_MOUSE	-	-	-	-	-	-	-	-	-	2	-	-
